# Supplementary material for: Differentiation of human embryonic stem cells into corneal epithelial progenitor cells under defined conditions
Source: PLoS One. 2017 Aug 15;12(8):e0183303. doi: 10.1371/journal.pone.0183303 (PMC5557585; doi:10.1371/journal.pone.0183303)
Supplement: S1 File — (ZIP) [file pone.0183303.s001.zip]

Archive with 5 entries (4 files):
- PCR/PCR-12d.xlsx
- PCR/PCR-3d.xlsx
- PCR/PCR-6d.xlsx
- PCR/PCR-9d.xlsx
- PCR/
