# Supplementary material for: Differentiation of human embryonic stem cells into corneal epithelial progenitor cells under defined conditions
Source: PLoS One. 2017 Aug 15;12(8):e0183303. doi: 10.1371/journal.pone.0183303 (PMC5557585; doi:10.1371/journal.pone.0183303)
Supplement: S1 File — (ZIP) [file pone.0183303.s001.zip › PCR/PCR-12d.xlsx]

## Sheet: Sheet1
5% CO2									7% CO2									9% CO2
	12d	hESCs	Δt	ΔΔt	2-ΔΔt					12d	hESCs	Δt	ΔΔt	2-ΔΔt					12d	hESCs	Δt	ΔΔt	2-ΔΔt
ABCG2	28.33	29.72	-1.39	-0.16	1.12				ABCG2	25.63	29.95	-4.32	-2.72	6.58				ABCG2	25.07	29.33	-4.26	-3.04	8.22
p63	25.37	28.15	-2.78	-1.55	2.93				p63	22.33	26.65	-4.32	-3.09	8.53				p63	23.41	26.85	-3.44	-2.22	4.66
CK14	27.53	29.7	-2.17	-0.94	1.92				CK14	24.46	28.19	-3.73	-2.5	5.67				CK14	24.28	27.91	-3.63	-2.41	5.31
CK3	26.35	28.28	-1.93	-0.7	1.62				CK3	25.17	28.67	-3.5	-2.27	4.82				CK3	25.87	28.2	-2.33	-1.11	2.16
·OCT4	19.76	16.88	2.88	4.11	0.058				·OCT4	20.73	17.08	3.65	4.88	0.034				·OCT4	21.36	16.2	5.16	6.38	0.012
GAPDH	14.53	15.76	-1.23						GAPDH	14.53	15.76	-1.23						GAPDH	13.43	14.65	-1.22
	12d	hESCs	Δt	ΔΔt	2-ΔΔt					12d	hESCs	Δt	ΔΔt	2-ΔΔt					12d	hESCs	Δt	ΔΔt	2-ΔΔt
ABCG2	27.82	29.11	-1.29	-0.04	1.03				ABCG2	24.65	28.69	-4.04	-2.79	6.94				ABCG2	24.36	28.16	-3.8	-2.55	5.86
p63	25.32	28.32	-3	-1.75	3.37				p63	23.49	27.66	2	-2.92	7.57				p63	24.21	27.94	-3.73	-2.48	5.58
CK14	29.24	30.92	-1.68	-0.43	1.35				CK14	23.58	28.13	-4.55	-3.3	9.94				CK14	23.61	28.06	-4.45	-3.2	9.19
CK3	28.52	30.87	-2.35	-1.1	2.14				CK3	25.32	28.69	-3.37	-2.12	4.35				CK3	25.73	28.86	-3.13	-1.88	3.68
·OCT4	20.14	17.57	2.57	3.82	0.071				·OCT4	21.27	16.36	4.91	6.16	0.014				·OCT4	20.79	17.77	3.02	4.27	0.052
GAPDH	12.91	14.16	-1.25						GAPDH	12.91	14.16	-1.25						GAPDH	12.84	14.09	-1.25
	12d	hESCs	Δt	ΔΔt	2-ΔΔt					12d	hESCs	Δt	ΔΔt	2-ΔΔt					12d	hESCs	Δt	ΔΔt	2-ΔΔt
ABCG2	29.59	31.35	-1.76	0.09	0.94				ABCG2	24.76	29.26	-4.5	-3.08	8.46				ABCG2	25.27	29.17	-3.9	-2.81	7.01
p63	25.32	29.49	-4.17	-2.32	4.98				p63	25.57	29.61	-4.04	-2.62	6.14				p63	25.73	28.79	-3.06	-1.97	3.92
CK14	28.86	31.07	-2.21	-0.36	1.28				CK14	24.96	29.81	-4.85	-3.43	10.76				CK14	25.06	29.24	-4.18	-3.09	8.54
CK3	25.47	29.08	-3.61	-1.76	3.38				CK3	24.62	28.62	-4	-2.58	5.97				CK3	24.83	27.58	-2.75	-1.66	3.16
·OCT4	17.93	16.04	1.89	3.74	0.075				·OCT4	22.03	17.07	4.96	6.38	0.012				·OCT4	20.64	17.32	3.32	4.41	0.047
GAPDH	13.51	15.36	-1.85						GAPDH	12.91	14.33	-1.42						GAPDH	13.65	14.74	-1.09
