# Supplementary material for: Differentiation of human embryonic stem cells into corneal epithelial progenitor cells under defined conditions
Source: PLoS One. 2017 Aug 15;12(8):e0183303. doi: 10.1371/journal.pone.0183303 (PMC5557585; doi:10.1371/journal.pone.0183303)
Supplement: S1 File — (ZIP) [file pone.0183303.s001.zip › PCR/PCR-3d.xlsx]

## Sheet: sheet1
5%CO2									7%CO2									9%CO2
	3d	hESCs	Δt	ΔΔt	2-ΔΔt					3d	hESCs	Δt	ΔΔt	2-ΔΔt					3d	hESCs	Δt	ΔΔt	2-ΔΔt
ABCG2	28.37	30.09	-1.72	-0.4	1.32				ABCG2	26.43	29.04	-2.61	-1.68	3.21				ABCG2	27.36	30.67	-3.31	-1.71	3.27
p63	25.57	28.05	-2.48	-1.16	2.24				p63	24.96	28.05	-3.09	-2.16	4.46				p63	25.47	28.84	-3.37	-1.69	3.23
CK14	29.61	31.21	-1.6	-0.28	1.21				CK14	26.42	29.12	-2.7	-1.77	3.42				CK14	26.77	29.12	-2.35	-1.14	2.21
CK3	29.32	30.94	-1.62	-0.3	1.23				CK3	29.55	30.79	-1.24	-0.31	1.24				CK3	29.55	29.59	-0.04	-0.19	1.14
·OCT4	15.11	15.67	-0.56	0.76	0.59				·OCT4	17.8	16.67	1.13	2.06	0.24				·OCT4	18.36	17.79	0.57	2.25	0.21
GAPDH	12.54	13.86	-1.32						GAPDH	12.42	13.35	-0.93						GAPDH	13.57	15.25	-1.68
	3d	hESCs	Δt	ΔΔt	2-ΔΔt					3d	hESCs	Δt	ΔΔt	2-ΔΔt					3d	hESCs	Δt	ΔΔt	2-ΔΔt
ABCG2	27.64	28.3	-0.66	-0.18	1.13				ABCG2	25.87	29.12	-3.25	-2.14	4.42				ABCG2	25.44	28.75	-3.31	-2.2	4.59
p63	23.68	25.98	-2.3	-1.82	3.53				p63	25.68	28.52	-2.84	-1.73	3.31				p63	26.49	28.87	-2.38	-1.27	2.41
CK14	28.42	29.01	-0.59	-0.11	1.08				CK14	26.14	29.51	-3.37	-2.26	4.79				CK14	25.23	28.13	-2.9	-1.79	3.47
CK3	29.64	30.2	-0.56	0.08	1.06				CK3	29.31	31.24	-1.93	-0.82	1.77				CK3	28.42	30.04	-1.62	-0.51	1.42
·OCT4	17.06	16.39	0.67	1.15	0.45				·OCT4	17.72	17.47	0.25	1.36	0.39				·OCT4	17.82	17.37	0.45	1.56	0.34
GAPDH	13.47	13.95	-0.48						GAPDH	12.97	14.08	-1.11						GAPDH	12.97	14.08	-1.11
	3d	hESCs	Δt	ΔΔt	2-ΔΔt					3d	hESCs	Δt	ΔΔt	2-ΔΔt					3d	hESCs	Δt	ΔΔt	2-ΔΔt
ABCG2	29.37	30.67	-1.3	0.07	0.95				ABCG2	23.71	26.82	-3.11	-2.34	5.07				ABCG2	26.32	29.34	-3.02	-2.25	4.77
p63	24.76	27.36	-2.6	-1.23	2.47				p63	24.22	26.96	-2.74	-1.97	3.93				p63	25.31	28.39	-3.08	-2.31	4.97
CK14	29.33	30.91	-1.58	-0.21	1.16				CK14	25.14	28.32	-3.18	-2.41	5.33				CK14	24.68	27.56	-2.88	-2.11	4.32
CK3	29.75	31.54	-1.79	-0.42	1.34				CK3	28.33	30.03	-1.7	-0.93	1.91				CK3	26.53	27.4	-0.87	-0.1	1.07
·OCT4	16.75	17.43	-0.68	0.69	0.62				·OCT4	17.13	16.75	0.38	1.15	0.45				·OCT4	19.31	18.72	0.59	1.36	0.39
GAPDH	13.94	15.31	-1.37						GAPDH	13.44	14.21	-0.77						GAPDH	13.44	14.21	-0.77
