# Supplementary material for: Differentiation of human embryonic stem cells into corneal epithelial progenitor cells under defined conditions
Source: PLoS One. 2017 Aug 15;12(8):e0183303. doi: 10.1371/journal.pone.0183303 (PMC5557585; doi:10.1371/journal.pone.0183303)
Supplement: S1 File — (ZIP) [file pone.0183303.s001.zip › PCR/PCR-6d.xlsx]

## Sheet: Sheet1
5%CO2									7%CO2									9%CO2
	6d	hESCs	Δt	ΔΔt	2-ΔΔt					6d	hESCs	Δt	ΔΔt	2-ΔΔt					6d	hESCs	Δt	ΔΔt	2-ΔΔt
ABCG2	26.46	30.24	-3.78	-1.87	3.66				ABCG2	19.37	25.47	-6.1	-4.69	25.78				ABCG2	21.43	26.6	-5.17	-3.76	13.53
p63	23.26	28.19	-4.93	-3.02	8.13				p63	21.13	27.1	-5.97	-4.56	23.53				p63	20.57	25.87	-5.3	-3.89	14.86
CK14	28.74	30.95	-2.21	-0.3	1.23				CK14	23.36	28.62	-5.26	-3.85	14.43				CK14	24.26	28.75	-4.49	-3.08	8.46
CK3	28.63	31.24	-2.61	-0.7	1.63				CK3	27.52	29.75	-2.23	-0.82	1.76				CK3	26.33	28.3	-1.97	-0.56	1.47
·OCT4	16.23	16.58	-0.35	1.56	0.34				·OCT4	19.23	17.32	1.91	3.32	0.1				·OCT4	20.74	18.51	2.23	3.64	0.08
GAPDH	12.35	14.26	-1.91						GAPDH	12.96	14.37	-1.41						GAPDH	12.96	14.37	-1.41
	6d	hESCs	Δt	ΔΔt	2-ΔΔt					6d	hESCs	Δt	ΔΔt	2-ΔΔt					6d	hESCs	Δt	ΔΔt	2-ΔΔt
ABCG2	25.76	27.28	-1.52	-1.34	2.53				ABCG2	22.47	28.53	-6.06	-4.1	17.16				ABCG2	20.37	28.53	-8.16	-4.3	19.69
p63	21.32	25.03	-3.71	-3.53	11.57				p63	20.16	27.04	-6.88	-4.92	30.25				p63	20.98	27.26	-6.28	-4.32	19.97
CK14	29.62	30.64	-1.02	-0.84	1.79				CK14	22.83	28.84	-6.01	-4.05	16.57				CK14	23.39	28.84	-5.45	-3.49	11.22
CK3	28.27	29.01	-0.74	-0.56	1.49				CK3	27.67	30.05	-2.38	-0.42	1.34				CK3	28.04	30.02	-1.98	-0.2	1.15
·OCT4				1.25	0.42				·OCT4	17.85	16.75	1.1	3.06	0.12				·OCT4	20.33	18.82	1.51	3.47	0.09
GAPDH	12.97	13.15	-0.18						GAPDH	14.41	16.37	-1.96						GAPDH	14.41	16.37	-1.96
	6d	hESCs	Δt	ΔΔt	2-ΔΔt					6d	hESCs	Δt	ΔΔt	2-ΔΔt					6d	hESCs	Δt	ΔΔt	2-ΔΔt
ABCG2	26.43	30.75	-4.32	-1.24	2.37				ABCG2	22.52	28.45	-5.93	-4.46	22.01				ABCG2	19.84	25.31	-5.47	-4	16.04
p63	22.37	29.3	-6.93	-3.85	14.42				p63	18.57	25.22	-6.65	-5.18	36.24				p63	19.06	24.96	-5.9	-4.43	21.49
CK14	26.53	30.65	-4.12	-1.04	2.06				CK14	21.73	27.31	-5.58	-4.11	17.22				CK14	21.97	27.25	-5.28	-3.81	14.03
CK3	27.61	31.02	-3.41	-0.33	1.26				CK3	25.54	28.15	-2.61	-1.14	2.21				CK3	27.33	29.56	-2.23	-0.76	1.69
·OCT4	16.91	17.93	-1.02	2.06	0.24				·OCT4	18.57	17.79	0.78	2.25	0.21				·OCT4	20.17	19.24	0.93	2.4	0.19
GAPDH	12.49	15.57	-3.08						GAPDH	13.65	15.12	-1.47						GAPDH	13.65	15.12	-1.47
