# Supplementary material for: Differentiation of human embryonic stem cells into corneal epithelial progenitor cells under defined conditions
Source: PLoS One. 2017 Aug 15;12(8):e0183303. doi: 10.1371/journal.pone.0183303 (PMC5557585; doi:10.1371/journal.pone.0183303)
Supplement: S1 File — (ZIP) [file pone.0183303.s001.zip › PCR/PCR-9d.xlsx]

## Sheet: Sheet1
5%CO2									7%CO2									9%CO2
	9d	hESCs	Δt	ΔΔt	2-ΔΔt					9d	hESCs	Δt	ΔΔt	2-ΔΔt					9d	hESCs	Δt	ΔΔt	2-ΔΔt
ABCG2	25.37	27.99	-2.62	-0.39	1.31				ABCG2	23.46	29.33	-5.87	-3.64	12.47				ABCG2	22.68	27.76	-5.08	-3.73	13.24
p63	22.24	27.66	-5.42	-3.19	9.13				p63	21.35	27.81	-6.46	-4.23	18.78				p63	23.67	27.74	-4.07	-2.72	6.59
CK14	26.63	29.3	-2.67	-0.44	1.36				CK14	22.53	28.06	-5.53	-3.3	9.87				CK14	24.33	28.72	-4.39	-3.04	8.22
CK3	25.52	29.1	-3.58	-1.35	2.55				CK3	25.74	29.45	-3.71	-1.48	2.79				CK3	26.89	29.2	-2.31	-0.96	1.95
·OCT4	17.55	16.72	0.83	3.06	0.12				·OCT4	19.31	16.9	2.41	4.64	0.04				·OCT4	20.52	18.21	2.31	3.66	0.079
GAPDH	12.23	14.46	-2.23						GAPDH	12.23	14.46	-2.23						GAPDH	13.37	14.72	-1.35
	9d	hESCs	Δt	ΔΔt	2-ΔΔt					9d	hESCs	Δt	ΔΔt	2-ΔΔt					9d	hESCs	Δt	ΔΔt	2-ΔΔt
ABCG2	25.76	29.14	-3.38	-1.57	2.96				ABCG2	23.56	27.97	-4.41	-3.84	14.29				ABCG2	23.46	27.25	-3.79	-2.92	7.57
p63	23.16	27.75	-4.59	-2.78	6.89				p63	21.42	25.82	-4.4	-3.83	14.21				p63	21.54	25.83	-4.29	-3.42	10.7
CK14	28.35	31.14	-2.79	-0.98	1.97				CK14	24.46	28.73	-4.27	-3.7	12.97				CK14	24.34	28.72	-4.38	-3.51	11.39
CK3	27.22	30.02	-2.8	-0.99	1.99				CK3	26.86	29.67	-2.81	-2.24	4.72				CK3	26.82	29.14	-2.32	-1.45	2.73
·OCT4	17.76	16.93	0.83	2.64	0.16				·OCT4	20.12	16.37	3.75	4.32	0.05				·OCT4	21.07	17.26	3.81	4.68	0.039
GAPDH	13.46	15.27	-1.81						GAPDH	14.24	14.81	-0.57						GAPDH	13.94	14.81	-0.87
	9d	hESCs	Δt	ΔΔt	2-ΔΔt					9d	hESCs	Δt	ΔΔt	2-ΔΔt					9d	hESCs	Δt	ΔΔt	2-ΔΔt
ABCG2	26.33	26.82	-0.49	-0.78	1.72				ABCG2	22.45	26.65	-4.2	-4.08	16.96				ABCG2	23.19	26.97	-3.78	-3.37	10.34
p63	24.76	27.36	-2.6	-2.66	6.31				p63	21.16	24.74	-3.58	-3.46	11.02				p63	22.25	25.65	-3.4	-2.99	7.94
CK14	27.42	28.09	-0.67	-0.96	1.94				CK14	23.36	27.35	-3.99	-3.87	14.66				CK14	23.97	27.13	-3.16	-2.75	6.73
CK3	26.81	27.29	-0.48	-0.77	1.71				CK3	24.63	27.2	-2.57	-2.45	5.47				CK3	25.26	27.2	-1.94	-1.53	2.89
·OCT4	19.73	16.88	2.85	2.56	0.17				·OCT4	20.81	17.29	3.52	3.64	0.08				·OCT4	20.93	17.37	3.56	3.97	0.064
GAPDH	14.51	14.22	0.29						GAPDH	13.62	13.74	-0.12						GAPDH	13.32	13.73	-0.41
