# Supplementary material for: Differentiation of human embryonic stem cells into corneal epithelial progenitor cells under defined conditions
Source: PLoS One. 2017 Aug 15;12(8):e0183303. doi: 10.1371/journal.pone.0183303 (PMC5557585; doi:10.1371/journal.pone.0183303)
Supplement: S2 File — (ZIP) [file pone.0183303.s002.zip]

Archive with 36 entries (25 files):
- flow cytometry/
- flow cytometry/5%CO2/
- flow cytometry/5%CO2/╨┬╜¿╬─╝■╝╨/
- flow cytometry/5%CO2/╨┬╜¿╬─╝■╝╨/2016-08-24-results-1.fcs
- flow cytometry/5%CO2/╨┬╜¿╬─╝■╝╨/2016-08-24-results-2.fcs
- flow cytometry/5%CO2/╨┬╜¿╬─╝■╝╨/2016-08-24-results-control.fcs
- flow cytometry/5%CO2/╨┬╜¿╬─╝■╝╨ (2)/
- flow cytometry/5%CO2/╨┬╜¿╬─╝■╝╨ (2)/1.fcs
- flow cytometry/5%CO2/╨┬╜¿╬─╝■╝╨ (2)/2.fcs
- flow cytometry/5%CO2/╨┬╜¿╬─╝■╝╨ (2)/3.fcs
- flow cytometry/5%CO2/╨┬╜¿╬─╝■╝╨ (2)/4.fcs
- flow cytometry/5%CO2/╨┬╜¿╬─╝■╝╨ (2)/Control-1.fcs
- flow cytometry/7%CO2/
- flow cytometry/7%CO2/╨┬╜¿╬─╝■╝╨/
- flow cytometry/7%CO2/╨┬╜¿╬─╝■╝╨/5.fcs
- flow cytometry/7%CO2/╨┬╜¿╬─╝■╝╨/6.fcs
- flow cytometry/7%CO2/╨┬╜¿╬─╝■╝╨/Control.fcs
- flow cytometry/7%CO2/╨┬╜¿╬─╝■╝╨ (2)/
- flow cytometry/7%CO2/╨┬╜¿╬─╝■╝╨ (2)/2016-08-24-results-3.fcs
- flow cytometry/7%CO2/╨┬╜¿╬─╝■╝╨ (2)/2016-08-24-results-4.fcs
- flow cytometry/7%CO2/╨┬╜¿╬─╝■╝╨ (2)/2016-08-24-results-control.fcs
- flow cytometry/7%CO2/╨┬╜¿╬─╝■╝╨ (3)/
- flow cytometry/7%CO2/╨┬╜¿╬─╝■╝╨ (3)/2016-08-29_at_03-35-12am-4.fcs
- flow cytometry/7%CO2/╨┬╜¿╬─╝■╝╨ (3)/2016-08-29_at_03-35-12am-5.fcs
- flow cytometry/7%CO2/╨┬╜¿╬─╝■╝╨ (3)/control.fcs
- flow cytometry/9%CO2/
- flow cytometry/9%CO2/╨┬╜¿╬─╝■╝╨/
- flow cytometry/9%CO2/╨┬╜¿╬─╝■╝╨/2016-08-29_at_03-35-12am-2.fcs
- flow cytometry/9%CO2/╨┬╜¿╬─╝■╝╨/2016-08-29_at_03-35-12am-3.fcs
- flow cytometry/9%CO2/╨┬╜¿╬─╝■╝╨/2016-08-29_at_03-35-12am-8.fcs
- flow cytometry/9%CO2/╨┬╜¿╬─╝■╝╨/2016-08-29_at_03-35-12am-9.fcs
- flow cytometry/9%CO2/╨┬╜¿╬─╝■╝╨/control.fcs
- flow cytometry/9%CO2/╨┬╜¿╬─╝■╝╨ (2)/
- flow cytometry/9%CO2/╨┬╜¿╬─╝■╝╨ (2)/7.fcs
- flow cytometry/9%CO2/╨┬╜¿╬─╝■╝╨ (2)/8.fcs
- flow cytometry/9%CO2/╨┬╜¿╬─╝■╝╨ (2)/Control.fcs
